# Supplementary material for: The fate of hippocampal synapses depends on the sequence of plasticity-inducing events
Source: eLife. 2018 Oct 12;7:e39151. doi: 10.7554/eLife.39151 (PMC6205809; doi:10.7554/eLife.39151)
Supplement: Figure 2—source data 1. [file elife-39151-fig2-data1.xlsx]

## Sheet: 2A
normalised EPSC amplitude
oTFS group				oTFS + APV group
pre oTFS	post oTFS	30 min		pre oTFS	post oTFS	30 min
1	0.584277	0.855044		1	0.903673	0.910614
1	2.81014	3.00953		1	1.14655	1.13414
1	0.823234	2.47434		1	1.19707	0.924437
1	0.517023	1.56982		1	1.04623	1.17691
1	1.11534	1.02283		1	0.666056	0.0245788
1	1.27195	1.67834		1	2.01449	1.9946
1	2.54656	1.14123
1	0.757233	1.24579
1	1.18659	4.61535
1	0.34146	0.943336
1	0.501329	2.17062
1	3.4042	2.26187
1	0.499269	1.41044
1	0.903812	5.45815
1	0.0407011	0.990373
1	0.0842289	0.900427
1	1.14007	1.34431
1	0.248803	0.184719
1	1.255	3.54135
1	4.63653	0.144455

## Sheet: 2B
EPSCaT (% of baseline)
oTFS group				oTFS + APV group
avg. Ca2+ during oTFS	EPSCaT (% of baseline) after 30 min			avg. Ca2+ during oTFS	EPSCaT (% of baseline) after 30 min
864.97	142.73			517.29	266.79
1406.95	3667.62			93.4	10.22
490.86	133.25			98.87	99.65
647.14	104.05			115.65	46.52
127.83	17.94			126.74	6.33
156.48	14.18			89.31	33.48
1221.94	705.48			266.86	462.46
534.46	2557.77			153.23	1353.11
156.94	20.15
163.48	44.85
920.86	218.21
590.91	104.5
254.23	37.55
604.84	225.71
1099.27	471.14
214.84	1520.31
115.96	14.11
98.65	161.24
159.93	97.26
500.14	144.17
1396.71	210.99
499.94	223.48
458.01	84.3
466.72
500.11	1110.34
129.3	49.55
454.27	60.66
515.14	1576.72
109.1	132.03
151.71	633.78
109.54	121.54
148.69	1.78
599.19	6011.01
442.56	371.24
230.85	510.78
148.3	121.3
249.88	308.18
405.05	51.14
337.07	81.53
1665.04	506.71
1453.22	851.83

## Sheet: 2C
EPSCaT amplitude				EPSCaT potency				pCa
pre 5Hz	post 5Hz	30 min		pre 5Hz	post 5Hz	30 min		pre 5Hz	post 5Hz	30 min
63.36	82.31	90.44		75.5457	82.3082	90.4429		0.8	1	1
51.85	44.85	1901.68		131.599	44.8529	1901.68		0.4	1	1
33.51	9.67	44.66		75.2451	109.674	79.9925		0.4	0.2	0.5
68.74	108.6	71.53		93.7231	118.065	71.5273		0.7	0.9	1
130.45	344.97	920.3		145.481	382.736	920.301		0.9	0.9	1
36.44	4.65	932.1		59.0376	55.7722	932.1		0.6	0.2	1
329.68	120.86	719.4		497.228	278.772	719.402		0.666667	0.444444	1
102.8	-20.81	107.43		430.026	0	186.479		0.222222	0	0.555556
52.64	103.49	118.8		58.6964	103.494	118.803		0.9	1	1
105.38	-78.02	496.5		349.258	290.411	553.194		0.3	0.1	0.9
32.59	-6.13	46.98		121	0	96.8		n.d.	n.d.	n.d.
407.4	868.1	859.56		407.4	868.1	859.56		1	1	1
89.84	96.78	200.77		126.729	118.237	224.389		0.7	0.8	0.9
103.16	125.77	86.97		113.211	377	876		0.9	0.6	0.3
42.59	512.94	158.53		70.7833	739	896.95		0.6	0.7	0.4
29.82	275.6	331.07		62.7	608.8	1172.67		0.5	0.5	0.3
253.26	25.97	1283.29		253.26	35.4234	1283.29		1	0.684211	1
150.22	14.84	1279.58		165.563	30.9388	1279.58		0.9	0.263158	1

## Sheet: 2D
normalized spine volume
LTP spine				nearest neighbors (< 5 um)				distant neighbors (> 5 um)
pre oTFS	post oTFS	30 min		pre oTFS	post oTFS	30 min		pre oTFS	post oTFS	30 min
1	1.00273	1.03651		1	0.911643	1.37135		1	0.8267	0.722281
1	0.808701	1.04461		1	1.12815	1.22149		1	0.877448	1.25044
1	1.05365	1.18053		1	1.17372	0.886187		1	1.17372	0.886187
1	1.22087	1.50692		1	0.959112	0.860051		1	0.959112	0.860051
1	1.13156	1.81201		1	1.10393	0.806188		1	1.10393	0.806188
1	0.781161	0.930691		1	0.88421	1.36257		1	1.04607	1.25657
1	1.01608	1.18479		1	0.806394	1.01548		1	1.19958	0.843589
1	0.703638	0.851057		1	0.770981	1.35106		1	0.727683	0.909299
1	1.06423	1.54189		1	0.65477	0.980596		1	0.726124	0.796051
1	0.953881	0.978771		1	1.09518	1.1986		1	0.921949	0.9137
1	1.2629	2.05484		1	0.78127	1.00794		1	0.9118	0.960035
1	0.936752	0.915435		1	0.870187	0.870187		1	0.813197	0.987591
1	1.01129	1.3124		1	0.916316	1.15582		1	0.745968	1.19498
1	1.61637	1.81488		1	1.004	1.05547		1	1.18534	1.1164
1	1.2944	1.32405		1	1.08196	1.50283		1	0.981713	0.922563
1	1.12444	1.05		1	1.02493	1.18153		1	1.07283	1.29323
1	0.919705	1.05858		1	1.03255	1.014		1	0.939179	1.07297
1	0.834812	0.828825		1	0.864956	1.09342		1	1.23186	1.23199
1	0.918716	1.09508		1	1.20625	1.24564		1	1.0066	0.960984
1	1.32413	1.37255		1	1.19817	1.46622		1	1.00789	0.84197
1	1.01973	1.22955		1	0.695997	0.787449		1	1.06754	1.25267
1	1.17416	1.03417		1	1.18534	1.1164		1	0.89179	0.725808
1	0.953886	0.753356		1	1.23186	1.23199		1	0.843781	0.96705
				1	1.00789	0.84197		1	0.838283	0.938356
				1	0.843781	0.96705		1	0.594482	0.869378
				1	1.65012	1.32395		1	0.940024	0.98002
				1	0.764399	0.91105		1	1.02258	1.54175
				1	0.983484	1.02499		1	1.503	0.999146
				1	1.40586	1.75214		1	1.05697	0.928944
				1	1.19598	1.39779		1	1.15032	1.40772
				1	1.25524	1.22497		1	1.74255	1.8116
				1	1.05494	1.35653		1	0.765716	0.885487
				1	1.10631	1.00035		1	1.08061	0.679749
				1	1.28886	1.39162		1	1.41375	0.924097
				1	1.44913	1.46026		1	1.0312	1.1179
				1	1.00793	1.11983		1	0.963145	0.941368
				1	1.0063	1.00158		1	0.99727	1.03902
				1	1.05036	1		1	0.765743	0.909498
				1	0.951673	0.975836		1	0.958081	0.945912
				1	1.14381	1.10476		1	1.10896	1.32788
				1	0.933333	1.34167		1	0.8357	0.8313
				1	1.26159	1.19382		1	1.03025	1.11669
				1	1.18182	1.76399		1	1.26682	1.32315
				1	1.0378	0.870673		1	1.00476	0.981524
				1	0.831669	1.08583		1	1.08384	0.840176
								1	0.764838	1.22064
								1	0.946576	0.866595
								1	0.732381	0.697206
								1	0.946572	1.06148
								1	1.07541	1.17596
								1	0.877124	1.1098
								1	0.809997	1.0823
								1	1.0748	1.10648
								1	1.07164	0.90424
								1	0.835888	0.975734
								1	0.932492	1.09527
								1	0.979196	1.05455
								1	0.804983	0.954467

## Sheet: 2E
normalized spine volume
APV
pre oTFS	post oTFS	30 min
1	1.11817	1.11899
1	1.04256	1.22947
1	1.11004	0.981368
1	0.767371	0.808974
1	1.08587	1.11496
1	0.998991	1.22805
1	1.00097	1.06502
1	0.912605	1.0126

## Sheet: 2S1
EPSCaT amplitude (A)				EPSCaT potency (B)				pCa (C)				normalized spine volume
-10 min	0 min	30 min		-10 min	0 min	30 min		-10 min	0 min	30 min		no oTFS (D)
123.96	106.29	75.97		160.92	141.69	117.88		0.76	0.75	0.65		pre oTFS	post oTFS	30 min
16.37	23.08	107.63		50.86	61.06	153.6		0.3	0.37	0.7		1	1.07081	0.964048
1.12	1.37	107.64		32.52	0	191.56		0.2	0	0.6		1	1.31299	1.25553
60.51	19.51	-17.97		63.5	32.57	0		0.95	0.58	0		1	1.34368	0.909732
85.84	324.42	94.65		90.06	324.42	94.65		0.95	1	1		1	0.9384	0.950184
131.61	133.69	63.09		139.07	133.69	65.84		0.95	1	0.95		1	0.8981	0.944273
347.35	482.81	90.13		365.59	482.81	109.92		0.95	1	0.8		1	0.967669	1.10231
253.47	414.75	78.34		278.8	483.2	95.73		0.9	0.85	0.79		1	0.99601	0.923927
96.06	81.2	18.44		100.7	95.51	29.37		0.95	0.85	0.6		1	0.889778	0.973696
102.9	172.63	65.06		153.57	172.63	79.94		0.67	1	0.8		1	1.16097	1.225
29.49	83.67	54.02		44.57	83.67	56.51		0.63	1	0.95		1	1.22724	1.20332
13.63	21.64	7.82		41.77	51.46	19.35		0.27	0.33	0.11		1	1.05505	0.956512
39.54	125.85	67.62		75.15	138.8	88.4		0.53	0.9	0.75		1	1.16474	1.24853
26.11	42.34	11.76		42.78	55.45	18.96		0.6	0.74	0.45		1	0.908231	0.828035
26.5	141.8	294.1		49.17	204.19	345.84		0.55	0.7	0.85		1	1.05395	1.20029
13.32	18.81	15.65		28.03	33	27.14		0.43	0.53	0.55

## Sheet: 2S2
EPSCaT amplitude (A)				EPSCaT potency (B)				pCa (C)				normalized spine volume
pre 5Hz	post 5Hz	30 min		pre 5Hz	post 5Hz	30 min		pre 5Hz	post 5Hz	30 min		no CBSs during oTFS (D)
190.22	43.14	34.13		237.245	103.448	41.5018		0.8	0.4	0.8		pre oTFS	post oTFS	30 min
184.82	154.98	26.2		230.385	154.98	88.1148		0.8	1	0.3		1	1.03661	0.935523
556.9	114.24	112.2		556.9	272.056	138.424		1	0.4	0.8		1	0.992589	0.939662
25.55	8.04	8.03		35.8079	22.5132	18.4515		0.7	0.1	0.3		1	1.03106	1.65613
88.2	47.29	39.56		88.2023	57.2824	55.3961		1	0.8	0.666667		1	1.07244	1.07662
53.81	287.15	20.2		66.4641	287.151	36.4405		0.8	1	0.5		1	0.765748	0.919235
34.1	23.82	518.39		42.4656	32.75	656.317		0.8	0.7	0.8		1	0.975718	1.06496
277.01	-13.85	39.09		277.012	0	85.1452		1	0	0.4		1	0.898141	0.850437
202.28	11.18	326.16		223.207	30.7739	572.541		0.9	0.1	0.6		1	1.09873	0.820305
270.01	134.25	262.61		298.848	170.76	262.614		0.9	1	1		1	1.023	1.34981
35.49	43.9	33.95		59.6105	149.844	60.4718		0.571429	0.263158	0.5		1	0.875706	0.776836
77.16	7.41	7.28		104.167	16.6122	16.382		0.761905	0.210526	0.25		1	1.17196	1.07103
19.08	7.72	19.7		25.5062	15.9537	36.6533		0.666667	0.263158	0.5		1	0.858527	1.35853
14.89	8.6	7.38		24.82	22.43	15.488		0.5	0.5	0.5
28.38	-12.75	0		133	26.7	0		0.3	0.1	0
92.1	9.59	5.8		184.94	0	23.1		0.5	0	0.1
