# Supplementary material for: The fate of hippocampal synapses depends on the sequence of plasticity-inducing events
Source: eLife. 2018 Oct 12;7:e39151. doi: 10.7554/eLife.39151 (PMC6205809; doi:10.7554/eLife.39151)
Supplement: Figure 3—source data 1. [file elife-39151-fig3-data1.xlsx]

## Sheet: 3A
normalized spine volume
pre oTFS	30 min	1 day
1	0.919235	0.840578
1	0.978771	0.931908
1	2.05484	0.90444
1	0.915435	0.750976
1	1.3124	1.07577
1	1.06496	0.929035
1	1.81488	1.7565
1	1.32405	0.915157
1	1.05883	0.724942
1	1.1835	1.17
1	1.18023	1.21658
1	1.37255	1.58274
1	1.22955	0.936745
1	1.03417	1.41758
1	0.753356	1.37674

## Sheet: 3B
EPSCaT potency
pre oTFS	30 min	1 day
58.6964	118.803	48.81
349.258	553.194	123.256
42.4656	656.317	143.21
277.012	85.1452	226.04
223.207	572.541	41.04
298.848	262.614	29.95
32.3667	1849	23.85
32.0543	168.173	100.915
88.2968	117.905	59.3857
52.2906	141.629	56.6043
146.757	117.701	15.8827
33.2966	42.2175	20.8264
253.26	1283.29	70.489
165.563	1279.58	18.75

## Sheet: 3C
PCa potency
pre oTFS	30 min	1 day
0.9	1	1
0.3	0.9	0.9
0.8	0.8	1
1	0.4	1
0.9	0.6	0.5
0.9	1	0.6
0.9	1	0.222222
0.842105	0.8	0.96
0.842105	0.766667	0.88
0.736842	0.8	0.8
1	0.633333	0.45
1	0.6	0.85
1	1	0.75
0.9	1	0.05

## Sheet: 3E
spine survival at day 7
	control	LTP spines	nearest neighbors	distant neighbors
n surviving spines	11	11	17	26
n lost spines	4	1	3	17
surviving fraction	0.733333	0.916667	0.85	0.604651
lost fraction	0.266667	0.0833333	0.15	0.395349

## Sheet: 3F
spine survival at day 7
	oTFS spines (no CSBs)	oTFS neigbors (no CSBs)
n surviving spines	3	16
n lost spines	3	12
surviving fraction	0.5	0.571429
lost fraction	0.5	0.428571

## Sheet: 3G
spine survival at day 7
	no stimulation	resp. spines (no oTFS)
n surviving spines	11	12
n lost spines	4	3
surviving fraction	0.733333	0.8
lost fraction	0.266667	0.2
