# Supplementary material for: The fate of hippocampal synapses depends on the sequence of plasticity-inducing events
Source: eLife. 2018 Oct 12;7:e39151. doi: 10.7554/eLife.39151 (PMC6205809; doi:10.7554/eLife.39151)
Supplement: Figure 4—source data 1. [file elife-39151-fig4-data1.xlsx]

## Sheet: 4A
spine survival at day 7
	LTD
n surviving spines	11
n lost spines	9
surviving fraction	0.55
lost fraction	0.45

## Sheet: 4C
spine survival at day 7
	LTD ► LTP	only LTD
n surviving spines	14	4
n lost spines	2	3
surviving fraction	0.875	0.571429
lost fraction	0.125	0.428571

## Sheet: 4S1A
EPSCaT amplitude
pre 5Hz	post 5Hz	30 min post 5Hz	pre oLFS	post oLFS	30 min post oLFS
352.7	295.1	3.94	13.44	5.74	10.58
24.19	3.56	5.86	33.9	62.69	1108.13
152.21	1.77	82.16	7.14	1.75	375.48
108.89	107.34	80.1	45.69	15.04	283.01
30.34	4.99	1.08	6.84	42.09	873.43
16.87	0.39	13.97	11.37	0.96	28.71
139.47	31.48	9.17	19.68	6.25	22.42
58.15	16.74	128.83	88.58	13.15	-4.39
78.52	39.54	70.65	76.17	18.54	0.89
75.92	35.27	70.85	49.82	29.73	74.82
34.77	14.16	1.11	12.54	10.19	593.28
170.61	36.8	110.74	37.43	5.93	15.19
28.05	4.15	3.18	47.15	7.72	175.12
23.91	0.7	-0.69	45.61	9.39	254.34
80.35	3.5	8.07	21.48	368.1	600.8
104.21	20.75	26.19	72.8	23.49	434.14
96.81	6.89	5.34	65.9	47.98	207.27
955.6	179.9	523.74	351.01	278.9	320.6
183.93	6.46	4.67	298.3	47.18	120.94
24.32	9.03	36.7	364.1	-0.07	49.34
72.26	13.26	39.24	52.02	24.4	847.8
88.05	6.83	27.68	61.76	5.95	32.3
48.91	3.4	0.78	69.9	2.68	31.63
38.68	6.66	6.74	69.79	36.75	85.15
91.99	8.02	35.44	34.16	20.07	332.73
130.81	236.53	114.77	407.4	868.1	859.56
90.53	102.29	119.88	286.11	91.86	232.63
188.45	3.01	147.96	182.38	45.41	184.47
65.74	7.9	-1.87	29.61	20.12	268.7
375.5	260.4	272.6	171.91	131.8	964.93

## Sheet: 4S1B
EPSCaT amplitude
pre 5Hz	post 5Hz	30 min post 5Hz	pre oLFS	post oLFS	30 min post oLFS
24.19	3.56	5.86	33.9	62.69	1108.13
152.21	1.77	82.16	7.14	1.75	375.48
108.89	107.34	80.1	45.69	15.04	283.01
30.34	4.99	1.08	6.84	42.09	873.43
16.87	0.39	13.97	11.37	0.96	28.71
139.47	31.48	9.17	19.68	6.25	22.42
34.77	14.16	1.11	12.54	10.19	593.28
28.05	4.15	3.18	47.15	7.72	175.12
23.91	0.7	-0.69	45.61	9.39	254.34
80.35	3.5	8.07	21.48	368.1	600.8
104.21	20.75	26.19	72.8	23.49	434.14
96.81	6.89	5.34	65.9	47.98	207.27
72.26	13.26	39.24	52.02	24.4	847.8
