# Supplementary material for: The fate of hippocampal synapses depends on the sequence of plasticity-inducing events
Source: eLife. 2018 Oct 12;7:e39151. doi: 10.7554/eLife.39151 (PMC6205809; doi:10.7554/eLife.39151)
Supplement: Figure 5—source data 1. [file elife-39151-fig5-data1.xlsx]

## Sheet: 5B
spine survival at day 7
	LTP ► LTD	only LTP
n surviving spines	3	12
n lost spines	3	1
surviving fraction	0.5	0.923077
lost fraction	0.5	0.0769231

## Sheet: 5S1B
EPSCaT amplitude
pre 5Hz	post 5Hz	30 min post 5Hz	pre oLFS	post oLFS	30 min post oLFS
29.17	7.28	38.51	14.75	5.05	5.26
8.83	4.01	55.96	5.59	7.05	3.7
12.06	5.56	14.66	9.05	8.86	3.8
45.72	105.25	169.73	83.74	36.98	67.27
80.09	-8.22	228.22	122.07	-32.75	105.32
62.79	-4.87	2787	124.71	8.16	19.27

## Sheet: 5S1C-E
EPSCaT amplitude
LTD success (C)			EPSCaT (d0) vs survival			EPSCaT (d1) vs survival
LTD	no LTD		survived	eliminated		30 min post oLFS
65.63	49.74		6.62	14.96		14.96	6.62
29.17	8.83		14.75	5.59		14.75	9.16
209.72	12.06		10.08	9.05		5.59	23.49
7.36	18.88		9.16	25.58		9.05	25.58
45.72	53.95		45.72	139.67		10.08	23.48
221.55	62.79		23.49	124.71		45.72	51.69
80.09			122.07			122.07	36.3
44.23			23.48			139.67	7
32.69			51.69			295.52	140.59
69.52			36.3			124.71	53.34
61.26			7
85.47			295.52
1809			140.59
241.68			53.34
